# Supplementary material for: Analysis of the Seasonal Fluctuation of γδ T Cells and Its Potential Relation with Vitamin D3
Source: Cells. 2022 Apr 26;11(9):1460. doi: 10.3390/cells11091460 (PMC9099506; doi:10.3390/cells11091460)
Supplement: Supplementary file 1 [file cells-11-01460-s001.zip]

Archive with 1 entries (1 files):
- cells-1664613-supplementary.pdf
